# Supplementary material for: Detection of Mechanically Separated Meat from Pork in Meat-Containing Foods by Targeted LC-MS/MS Analysis
Source: Foods. 2025 Apr 10;14(8):1317. doi: 10.3390/foods14081317 (PMC12026594; doi:10.3390/foods14081317)
Supplement: Supplementary file 1 [file foods-14-01317-s001.zip]

Archive with 2 entries (2 files):
- foods-3557984-Supplementary tables.pdf
- foods-3557984-Supplementary figures.pdf
